# Supplementary material for: GenAI exceeds clinical experts in predicting acute kidney injury following paediatric cardiopulmonary bypass
Source: Sci Rep. 2025 Jul 1;15:20847. doi: 10.1038/s41598-025-04651-8 (PMC12216426; doi:10.1038/s41598-025-04651-8)
Supplement: Supplementary file 3 — Supplementary Information 3. [file 41598_2025_4651_MOESM3_ESM.txt]

Supplementary Table 1: List of full names and revisions for the Hugging Face models used in this study. The first column corresponds to the handle used for each model in the figures and tables of the main text.

[Legend for 'cluster_mapping_full_results.csv'] Full set of results for mapping of cluster labels across ten clustering runs. Five clustering runs were labelled using OpenAI's gpt-4o model and five were labelled using Google's gemini-1.5-pro model. See the 'AI Explainability' section, and Table 5, in the main manuscript.
